# Supplementary material for: 3D-Printed Nanocellulose-Based Cushioning–Antibacterial Dual-Function Food Packaging Aerogel
Source: Molecules. 2021 Jun 10;26(12):3543. doi: 10.3390/molecules26123543 (PMC8228327; doi:10.3390/molecules26123543)
Supplement: Supplementary file 1 [file molecules-26-03543-s001.zip]

Archive with 1 entries (1 files):
- molecules-1244806-supplementary.pdf
